# Supplementary material for: Loss of INPP4B causes a DNA repair defect through loss of BRCA1, ATM and ATR and can be targeted with PARP inhibitor treatment
Source: Oncotarget. 2015 Mar 24;6(12):10548–62. doi: 10.18632/oncotarget.3307 (PMC4496374; doi:10.18632/oncotarget.3307)
Supplement: Supplementary file 2 [file oncotarget-06-10548-s002.xls]

## Sheet: Sheet1
Supplemental Table 1:
No.	Gene Symbol	Gene Description	Weight BRCA1-mutant (Konstanopoulos et al.)	Log-fold change in MCF-10A shINPP4B microarray	Probe ID	Correlation Status
1	DAD1	defender against cell death 1	0.0997	N/A
2	RAD21	RAD21 homolog (S. pombe)	0.1743	1.08987	200607_s_at	all significant probes correlated
				0.690993	200608_s_at
3	LDHA	lactate dehydrogenase A	0.0165	N/A
4	SPARC	secreted protein, acidic, cysteine-rich (osteonectin)	0.1571	3.69686	200665_s_at	all significant probes correlated
				0.954649	212667_at
5	SKP1	S-phase kinase-associated protein 1	0.137	0.171755	200719_at	all significant probes correlated
6	PPP1CC	protein phosphatase 1, catalytic subunit, gamma isoform	0.0249	N/A
7	RAN	RAN, member RAS oncogene family	0.1043	0.222698	200749_at	all significant probes correlated
8	USP9X	ubiquitin specific peptidase 9, X-linked	-0.0066	-0.310528	201099_at	all significant probes correlated
9	ECHS1	enoyl Coenzyme A hydratase, short chain, 1, mitochondrial	-0.0495	0.577466	201135_at	no significant probes correlated
10	GNAI3	guanine nucleotide binding protein (G protein), alpha inhibiting activity polypeptide 3	0.1404	N/A
11	HDAC1	histone deacetylase 1	-0.0272	0.257698	201209_at	no significant probes correlated
12	LGMN	Legumain	-0.0683	0.493121	201212_at	no significant probes correlated
13	CYR61	cysteine-rich, angiogenic inducer, 61	-0.0454	-0.938749	201289_at	all significant probes correlated
				-1.00661	210764_s_at
14	SH3BGRL	SH3 domain binding glutamic acid-rich protein like	0.0659	0.59916	201311_s_at	all significant probes correlated
15	MGST3	microsomal glutathione S-transferase 3	-0.0162	1.39375	201403_s_at	no significant probes correlated
16	RCN2	reticulocalbin 2, EF-hand calcium binding domain	0.2087	0.228191	201485_s_at	all significant probes correlated
17	SMC1A	structural maintenance of chromosomes 1A	0.0313	0.397201	217555_at	all significant probes correlated
				0.363527	1555677_s_at
18	BST2	bone marrow stromal cell antigen 2	0.2118	2.95528	201641_at	all significant probes correlated
19	ENG	Endoglin	0.058	N/A
20	SRGN	Serglycin	-0.1577	-2.75367	201858_s_at	all significant probes correlated
				-3.54817	201859_at
21	GBP1	guanylate binding protein 1, interferon-inducible, 67kDa	0.0778	-0.389924	202270_at	no significant probes correlated
				-0.201857	1561738_at
22	UNC119B	unc-119 homolog B (C. elegans)	0.139	0.222053	236272_at	all significant probes correlated
23	RGS1	regulator of G-protein signaling 1	-0.2573	N/A
24	CDC2	cell division cycle 2, G1 to S and G2 to M	0.1101	N/A
25	SAT1	spermidine/spermine N1-acetyltransferase 1	-0.0386	-0.712975	203455_s_at	all significant probes correlated
				-0.39586	210592_s_at
				-0.406592	230333_at
				-0.272126	213988_s_at
26	GGH	gamma-glutamyl hydrolase (conjugase, folylpolygammaglutamyl hydrolase)	-0.0169	-0.251608	203560_at	all significant probes correlated
27	GUCY1B3	guanylate cyclase 1, soluble, beta 3	0.0248	0.666087	203817_at	all significant probes correlated
				0.447152	211555_s_at
28	WFDC2	WAP four-disulfide core domain 2	0.0719	N/A
29	NMI	N-myc (and STAT) interactor	0.0873	1.55513	203964_at	all significant probes correlated
30	PRAME	preferentially expressed antigen in melanoma	0.0267	N/A
31	CCL4	chemokine (C-C motif) ligand 4	-0.1545	0.230723	234223_at	no significant probes correlated
32	MGST2	microsomal glutathione S-transferase 2	-0.0045	-0.237649	1560264_at	all significant probes correlated
33	MMP7	matrix metallopeptidase 7 (matrilysin, uterine)	0	N/A
34	SNCA	synuclein, alpha (non A4 component of amyloid precursor)	-0.1605	-0.3718	215811_at	all significant probes correlated
35	VTN	Vitronectin	-0.0399	N/A
36	ALPP	alkaline phosphatase, placental (Regan isozyme)	-0.0274	-0.665565	204664_at	all significant probes correlated
37	MTAP	methylthioadenosine phosphorylase	-0.0511	-0.250258	211364_at	all significant probes correlated
38	IDUA	iduronidase, alpha-L-	0.097	0.256498	205057_s_at	all significant probes correlated
39	SERPINF2	serpin peptidase inhibitor, clade F (alpha-2 antiplasmin, pigment epithelium derived factor), member 2	-0.0053	0.365391	205075_at	no significant probes correlated
40	WAS	Wiskott-Aldrich syndrome (eczema-thrombocytopenia)	-0.0191	0.408682	205400_at	no significant probes correlated
41	CD1D	CD1d molecule	-0.1431	-0.252268	205789_at	all significant probes correlated
42	GFI1	growth factor independent 1 transcription repressor	-0.0318	N/A
43	P11	26 serine protease	0.0091	N/A
44	SEMA3F	sema domain, immunoglobulin domain (Ig), short basic domain, secreted, (semaphorin) 3F	0.0805	0.492424	209730_at	all significant probes correlated
				0.627138	206832_s_at
				0.335225	35666_at
45	TNF	tumor necrosis factor (TNF superfamily, member 2)	-0.024	N/A
46	ROS1	c-ros oncogene 1 , receptor tyrosine kinase	0.1667	-0.244929	207569_at	no significant probes correlated
				-0.232392	244363_at
47	MADCAM1	mucosal vascular addressin cell adhesion molecule 1	-0.0322	N/A
48	PDIA4	protein disulfide isomerase family A, member 4	0.1564	N/A
49	HMGN2	high-mobility group nucleosomal binding domain 2	-0.0247	-0.42805	208668_x_at	all significant probes correlated
50	HLA-B	major histocompatibility complex, class I, B	0.0956	1.47508	208729_x_at	all significant probes correlated
				1.26564	209140_x_at
				1.47886	211911_x_at
51	TM9SF1	transmembrane 9 superfamily member 1	0.1125	N/A
52	CCDC93	coiled-coil domain containing 93	-0.0865	0.312236	209689_at	no significant probes correlated
53	APEX1	APEX nuclease (multifunctional DNA repair enzyme) 1	0.0212	N/A
54	VEGFA	vascular endothelial growth factor A	0.0612	0.324758	210513_s_at	all significant probes correlated
				0.203642	212171_x_at
55	POSTN	periostin, osteoblast specific factor	0.2142	N/A
56	PSTPIP1	proline-serine-threonine phosphatase interacting protein 1	-0.041	N/A
57	PMS1	PMS1 postmeiotic segregation increased 1 (S. cerevisiae)	-0.0579	N/A
58	HLA-A	major histocompatibility complex, class I, A	0.0202	1.82776	215313_x_at	all significant probes correlated
				1.13045	213932_x_at
59	PCTP	phosphatidylcholine transfer protein	-0.0536	0.9226	218676_s_at	no significant probes correlated
60	SEH1L	SEH1-like (S. cerevisiae)	0.1127	N/A
Legend:
N/A = no statistical significant difference in gene expression found in shRNA-INPP4B versus shRNA-Renilla luciferase expressing cells.
Quantitation of results:			number of genes
All of the MCF-10A shRNA-INPP4B microarray probes of a specific gene correlated to the 60 gene signature			23
No correlation found between the MCF-10A shRNA-INPP4B microarray probes of a specific gene and the 60 gene signature			11

## Sheet: Sheet2
Gene Symbol	Weight BRCA1-mutant (Konstanopoulos et al.)	Log-fold change in MCF-10A shINPP4B microarray	Correlation Status
DAD1	0.0997	N/A
RAD21	0.1743	1.08987	all significant probes correlated
		0.690993
LDHA	0.0165	N/A
SPARC	0.1571	3.69686	all significant probes correlated
		0.954649
SKP1	0.137	0.171755	all significant probes correlated
PPP1CC	0.0249	N/A
RAN	0.1043	0.222698	all significant probes correlated
USP9X	-0.0066	-0.310528	all significant probes correlated
ECHS1	-0.0495	0.577466	no significant probes correlated
GNAI3	0.1404	N/A
HDAC1	-0.0272	0.257698	no significant probes correlated
LGMN	-0.0683	0.493121	no significant probes correlated
CYR61	-0.0454	-0.938749	all significant probes correlated
		-1.00661
SH3BGRL	0.0659	0.59916	all significant probes correlated
MGST3	-0.0162	1.39375	no significant probes correlated
RCN2	0.2087	0.228191	all significant probes correlated
SMC1A	0.0313	0.397201	all significant probes correlated
		0.363527
BST2	0.2118	2.95528	some significant probes correlated
		-0.335625
		-0.221015
ENG	0.058	N/A
SRGN	-0.1577	-2.75367	all significant probes correlated
		-3.54817
GBP1	0.0778	-0.389924	no significant probes correlated
		-0.201857
UNC119B	0.139	0.222053	all significant probes correlated
RGS1	-0.2573	N/A
CDC2	0.1101	N/A
SAT1	-0.0386	-0.712975	all significant probes correlated
		-0.39586
		-0.406592
		-0.272126
GGH	-0.0169	-0.251608	all significant probes correlated
GUCY1B3	0.0248	0.666087	all significant probes correlated
		0.447152
WFDC2	0.0719	N/A
NMI	0.0873	1.55513	all significant probes correlated
PRAME	0.0267	N/A
CCL4	-0.1545	0.230723	no significant probes correlated
MGST2	-0.0045	0.470089	some significant probes correlated
		-0.237649
MMP7	0	N/A
SNCA	-0.1605	0.777184	some significant probes correlated
		0.533333
		0.647506
		0.455447
		-0.3718
VTN	-0.0399	N/A
ALPP	-0.0274	-0.665565	all significant probes correlated
MTAP	-0.0511	0.378482	some significant probes correlated
		-0.250258
		0.220178
IDUA	0.097	0.256498	all significant probes correlated
SERPINF2	-0.0053	0.365391	no significant probes correlated
WAS	-0.0191	0.408682	no significant probes correlated
CD1D	-0.1431	-0.252268	all significant probes correlated
GFI1	-0.0318	N/A
P11	0.0091	N/A
SEMA3F	0.0805	0.492424	all significant probes correlated
		0.627138
		0.335225
TNF	-0.024	N/A
ROS1	0.1667	-0.244929	no significant probes correlated
		-0.232392
MADCAM1	-0.0322	N/A
PDIA4	0.1564	N/A
HMGN2	-0.0247	-0.42805	all significant probes correlated
HLA-B	0.0956	1.47508	all significant probes correlated
		1.26564
		1.47886
TM9SF1	0.1125	N/A
CCDC93	-0.0865	0.312236	no significant probes correlated
APEX1	0.0212	N/A
VEGFA	0.0612	0.324758	all significant probes correlated
		0.203642
POSTN	0.2142	N/A
PSTPIP1	-0.041	N/A
PMS1	-0.0579	N/A
HLA-A	0.0202	1.82776	all significant probes correlated
		1.13045
PCTP	-0.0536	0.9226	no significant probes correlated
SEH1L	0.1127	N/A
